# Supplementary material for: Increased PIEZO1 Expression Is Associated with Worse Clinical Outcomes in Hormone-Receptor-Negative Breast Cancer Patients
Source: Cancers (Basel). 2024 Feb 6;16(4):683. doi: 10.3390/cancers16040683 (PMC10887014; doi:10.3390/cancers16040683)
Supplement: Supplementary file 1 [file cancers-16-00683-s001.zip]

Archive with 1 entries (1 files):
- cancers-2806066-supplementary.pdf
